# Supplementary material for: Diterpenoids with Potent Anti-Psoriasis Activity from Euphorbia helioscopia L
Source: Molecules. 2024 Aug 29;29(17):4104. doi: 10.3390/molecules29174104 (PMC11397010; doi:10.3390/molecules29174104)
Supplement: Supplementary file 1 [file molecules-29-04104-s001.zip]

Archive with 1 entries (1 files):
- molecules-3149183-supplementary.pdf
